# Supplementary material for: Optimized Sensitivity in Copper(II) Ion Detection: Sustainable Fabrication of Fluorescence Red-Shifted Graphene Quantum Dots via Electron-Withdrawing Modulation
Source: Molecules. 2025 Mar 10;30(6):1244. doi: 10.3390/molecules30061244 (PMC11946535; doi:10.3390/molecules30061244)
Supplement: Supplementary file 1 [file molecules-30-01244-s001.zip]

Archive with 1 entries (1 files):
- molecules-3430538-supplementary.pdf
